# Supplementary material for: Genome-Wide Characterization and Expression Analysis Provide Basis to the Biological Function of Cotton FBA Genes
Source: Front Plant Sci. 2021 Aug 19;12:696698. doi: 10.3389/fpls.2021.696698 (PMC8416763; doi:10.3389/fpls.2021.696698)
Supplement: Supplementary Table 1 — Primers used in qRT-PCR analysis. [file Data_Sheet_1.ZIP]

Archive with 19 entries (18 files):
- Table S1.xlsx
- __MACOSX/
- __MACOSX/._Table S1.xlsx
- Table S7.xlsx
- __MACOSX/._Table S7.xlsx
- Table S6.xlsx
- __MACOSX/._Table S6.xlsx
- Table S5.xlsx
- __MACOSX/._Table S5.xlsx
- Table S9.xlsx
- __MACOSX/._Table S9.xlsx
- Table S8.xlsx
- __MACOSX/._Table S8.xlsx
- Table S4.xlsx
- __MACOSX/._Table S4.xlsx
- Table S3.xlsx
- __MACOSX/._Table S3.xlsx
- Table S2.xlsx
- __MACOSX/._Table S2.xlsx
