# Supplementary material for: Genome-Wide Characterization and Expression Analysis Provide Basis to the Biological Function of Cotton FBA Genes
Source: Front Plant Sci. 2021 Aug 19;12:696698. doi: 10.3389/fpls.2021.696698 (PMC8416763; doi:10.3389/fpls.2021.696698)
Supplement: Supplementary Table 1 — Primers used in qRT-PCR analysis. [file Data_Sheet_1.ZIP › Table S1.xlsx]

## Sheet: Sheet1
Table S1. Primers used in qRT-PCR analysis.
Primer name	Sequences
q-GhFBA3-F	GTGACAGTAAAGCACTGGCGGA
q-GhFBA3-R	AACAGCATAGCCGCCCTTTTCA
q-GhFBA4-F	GAGCTCTTCAGCACCTCAGTGG
q-GhFBA4-R	CAACCTTGATGCCAGGGAGGAC
q-GhFBA6-F	CGATTTGCCAAGTGGAGAACGG
q-GhFBA6-R	CAAGTCCCCATGCAGCTTCCTT
q-GhFBA7-F	TGTGAAGGATGCTCAGGAAGCG
q-GhFBA7-R	TCTGACTCTCCTTCGCCAGTGT
q-GhFBA9-F	TCCGAGTTGGCTATCCAGCAGA
q-GhFBA9-R	GGGCCATCAGTTAGCACCTCAG
q-GhFBA14-F	TGAGCAGAACATAGTCCCCGGT
q-GhFBA14-R	GACCTTGGCACCATGACTCGTT
q-GhFBA15-F	GGCATCCTTCTTAAGCCCAGCA
q-GhFBA15-R	TCCTGTGGAGAAGCTTGAGGGT
q-GhFBA16-F	CAATGGCGAGACCACCACTCAA
q-GhFBA16-R	GGACGAGCCCATTTTCCTGACA
q-HIS-F	AGCAAACCGCCCGTAAGTCTAC
q-HIS-R	ATGAGGCTTCTTCACACCACCG
