# Supplementary material for: Genome-Wide Characterization and Expression Analysis Provide Basis to the Biological Function of Cotton FBA Genes
Source: Front Plant Sci. 2021 Aug 19;12:696698. doi: 10.3389/fpls.2021.696698 (PMC8416763; doi:10.3389/fpls.2021.696698)
Supplement: Supplementary Table 1 — Primers used in qRT-PCR analysis. [file Data_Sheet_1.ZIP › Table S7.xlsx]

## Sheet: Sheet1
Table S7. The public available RNA-seq date of GhFBA genes under different stress treatments
Gene ID	Gene Name	Control_0h	Control_1h	Control_3h	Control_6h	Control_12h	Control_24h	Cold_1h	Cold_3h	Cold_6h	Cold_12h	Cold_24h	Heat_1h	Heat_3h	Heat_6h	Heat_12h	Heat_24h	Drought_1h	Drought_3h	Drought_6h	Drought_12h	Drought_24h	Salt_1h	Salt_3h	Salt_6h	Salt_12h	Salt_24h
Gh_A02G200600.1	GhFBA2	1.16	0.546667	0.176667	1.03333	0.04	0	0.88	1.03667	0.266667	0.23	0.143333	0	0.0433333	0.433333	0	0.0533333	0.14	0.516667	0.17	0.346667	0.883333	0.0933333	0.403333	0.206667	0	0.593333
Gh_A03G110000.1	GhFBA3	16.3267	10.0533	6.40667	4.91333	3.28667	4.85	4.91333	4.10667	5.92333	8.01	4.45	3.65667	10.6533	8.43	3.62667	4.86667	8.10333	7.92667	9.00333	7.27	6.06333	11.2567	10.59	5.87667	6.185	5.30667
Gh_A04G083000.1	GhFBA4	48.6067	37.5333	47.99	48.2467	28.26	36.655	42.8	40.1433	51.2533	50.2033	50.5833	109.063	55.4767	31.51	29.56	40.45	45.43	42.1967	48.43	57.5833	33.9533	42.58	39.7467	52.7767	48.615	35.5533
Gh_A04G083400.1	GhFBA5	18.6733	19.13	28.3033	22.6	22.1333	21.045	14.5667	15.3433	16.74	16.2467	25.88	45.29	19.2667	22.3233	20.7333	19.29	21.6333	21.8767	28.0167	35.8033	10.46	11.5833	17.9033	21.59	30.945	10.28
Gh_A05G326000.1	GhFBA6	39.4733	34.5267	36.0167	27.4767	25.8767	29.07	22.3533	33.55	42.9967	28.4467	26.0667	39.67	35.57	21.1433	26.5033	17.8	36.39	46.09	49.1733	52.1067	32.7867	14.1967	41.62	62.22	36.205	21.5
Gh_A12G065500.1	GhFBA7	1180.57	1033.01	503.733	844.593	228.523	124.06	1429.65	963.767	772.493	888.843	581.17	102.117	1112.98	293.32	87.2767	422.853	1544.42	1183.2	397.707	78.9867	1333.4	603.947	888.763	544.01	93.39	2302.33
Gh_A13G029000.1	GhFBA8	1379.03	1047.3	587.413	825.963	421.797	454.065	1334.62	610.837	810.5	582.403	327.853	129.233	1016.3	684.01	366.71	936.62	950.867	704.233	542.39	494.973	1213.33	1500.06	650.463	629.317	437.365	1745.88
Gh_A13G148800.1	GhFBA9	297.597	141.52	190.29	160.167	101.503	231.91	326.077	168.133	170.68	115.557	22.6033	2.76333	199.02	113.437	66.0633	323.103	267.38	228.56	122.187	214.617	389.247	173.327	123.07	132.46	225.835	573.25
Gh_D02G136400.1	GhFBA11	10.3267	5.76	5.99667	5.2	3.41	6.765	4.43333	4.98667	6.69667	5.95667	4.16	5.12667	7.18333	4.74667	3.61	5.94667	5.81333	6.32333	8.03333	7.21667	5.13667	6.93333	7.85667	8.48333	6.83	5.33667
Gh_D04G119500.1	GhFBA12	27.4033	29.57	42.1033	29.2	30.3167	26.59	21.5967	22.7467	27.1767	24.9333	41.2567	72.15	24.03	18.3267	23.5933	18.67	32.9867	34.9267	45.0967	61.0867	18.2667	12.69	32.5567	43.6467	50.225	17.4733
Gh_D04G119600.1	GhFBA13	37.1167	26.7933	33.3667	27.7667	18.69	25.98	25.1733	29.8933	31.5733	34.0067	38.3833	67.68	47.5	23.92	20.04	21.34	31.55	24.1033	33.8967	43.1533	25.0333	35.46	25.6067	32.1533	32.4	21.1433
Gh_D12G063100.1	GhFBA14	966.16	877.067	790.34	966.763	520.963	502.125	1192.25	939.423	804.987	916.717	613.15	154.14	1180.36	546.44	392.583	927.28	1490.47	1580.61	741.75	493.077	1085.72	800.097	1120.73	907.117	474.935	1671.58
Gh_D13G030700.1	GhFBA15	1446.44	1240.81	824.793	1149.37	693.743	653.225	1550.58	900.35	1075	883.977	520.257	233.257	1169.39	989.657	681.12	1433.33	1165.1	852.283	824.447	691.43	1350.89	1777.75	867.79	887.323	658.385	2020.81
Gh_D13G149800.1	GhFBA16	114.96	62.5633	118.7	114.77	62.6067	157.46	171.227	111.27	89.3967	45.43	10.7633	0.766667	115.623	47.7233	23.0033	213.83	170.45	127.697	64.96	109.043	230.623	83.0567	60.5533	70.8667	122.455	325.16
Gh_Contig00785_ERROPOS280090G000200.1	GhFBA17	20.14	17.9667	19.6367	16.3	14.64	18.38	13.2767	19.1033	28.28	17.6933	15.5033	19.5167	18.9333	13.9133	15.9567	12.38	19.04	22.3567	25.0667	29.68	18.4667	8.47667	21.7233	37.4267	26.235	13.5967
