# Supplementary material for: Genome-Wide Characterization and Expression Analysis Provide Basis to the Biological Function of Cotton FBA Genes
Source: Front Plant Sci. 2021 Aug 19;12:696698. doi: 10.3389/fpls.2021.696698 (PMC8416763; doi:10.3389/fpls.2021.696698)
Supplement: Supplementary Table 1 — Primers used in qRT-PCR analysis. [file Data_Sheet_1.ZIP › Table S6.xlsx]

## Sheet: Sheet1
Table S6. The public available RNA-seq date of GhFBA genes in different tissues
Gene ID	Gene Name	root1	root2	root3	stem1	stem2	stem3	leaf1	leaf2	leaf3	anther1	anther2	anther3	bract1	bract2	filament1	filament2	filament3	petal1	petal2	petal3	pistil	sepal1	sepal2	sepal3	torus1	torus2	torus3
Gh_A01G234900.1	GhFBA1	1.26	1.85	2.24	0.33	0.7	0.62	0.55	0.77	0.45	0.2	0	0.24	0.38	0	0	0.03	0	0	0.08	0	0	0	0	0	0.22	0	0
Gh_A02G200600.1	GhFBA2	1.03	0.12	0.3	0.44	0.86	0.7	0	0	0	0.58	0.97	0.99	0	0	0.65	0.26	0.15	0	1.64	0.47	0	0.42	1.04	0.13	0	0.47	0.7
Gh_A03G110000.1	GhFBA3	25.87	29.44	26.33	18.22	19.49	23.62	1.91	1.88	2.4	4.97	6.78	5.16	4.45	3.99	5.95	3.89	5.13	9.26	7.63	7.21	2.43	9.41	9	5.99	13.88	17.24	6.74
Gh_A04G083000.1	GhFBA4	290.34	247.57	268.71	227.49	320.81	239.04	67.45	73.1	53.96	545.47	603.12	476.62	90.75	98.88	107.24	216.11	116.19	82.99	87.67	114.59	90.46	155.76	149.72	140.64	224.41	199.24	94.14
Gh_A04G083400.1	GhFBA5	126.51	124.39	125.85	80.62	117.33	95.74	40.47	41.75	28.56	121.37	117.92	94.33	69.37	78.1	47.49	74.64	53.17	49.85	37.32	32.91	82.88	100.22	91.81	93.08	155.86	130.03	72.7
Gh_A05G326000.1	GhFBA6	104.29	117.67	109.21	51.35	46.13	45.92	21.48	19.74	19.68	149.42	173.41	140.74	52.78	57.04	181.58	184.02	171.97	119.8	114.36	135.76	64.75	219.84	217.69	157.41	248.89	258.76	139.29
Gh_A12G065500.1	GhFBA7	0.35	0.12	0.1	40.91	23.69	69.94	240.05	199.29	234.2	0.05	0.2	0	12.45	25.28	0.11	0.08	0.4	0	0.13	0.06	17.62	6.35	6.3	5.18	2.72	3.2	1.87
Gh_A13G029000.1	GhFBA8	0.94	2.32	1.39	145.69	135.91	219.2	472.72	396.37	453.38	1.55	1.81	1.29	196.18	241.05	3.9	5.09	2	10.45	8.13	7.66	170.64	227.69	214.58	227.38	91.09	89.85	45.97
Gh_A13G148800.1	GhFBA9	0.02	0	0	5.63	5.83	13.18	22.61	17.06	23.98	0.81	0.94	1.32	16.14	23.01	0.12	0.23	0.3	0	0	0.06	12.12	0.1	0.42	0.08	0	0	0
Gh_D01G229000.1	GhFBA10	0.04	0.09	0.42	0	0.15	0	0.07	0.22	0.04	3.05	3.13	2.98	0.03	0	0.23	0.44	0.64	0.3	0.31	0.35	0.03	0.04	0.07	0.15	0.1	0.06	0
Gh_D02G136400.1	GhFBA11	17.41	20.82	18.45	11.29	8.99	8.06	1.22	1.07	1.19	26.78	35.25	24.48	2.95	2.94	10.41	16.03	18.63	14.72	14.32	15	5.33	7.6	7.9	10.36	1.96	5.3	7.11
Gh_D04G119500.1	GhFBA12	148.68	129.59	150.73	102.49	149.06	128.11	39.39	43.01	34.3	447.47	295.88	363.48	52.7	60.1	137.76	91.6	72.08	51.65	75.88	58.1	72.97	130.65	118.96	117.33	180.99	161.84	76.63
Gh_D04G119600.1	GhFBA13	185.39	171.66	169.67	169.93	151.39	206.59	42.93	44.86	36.48	407.67	424.45	292.99	54.42	68.56	109.78	99.43	153.12	101.53	85.83	77.54	69.97	97.61	95.66	108.45	101.72	194.61	174.47
Gh_D12G063100.1	GhFBA14	1.19	0.55	0.49	92.14	57.04	35.65	326.85	305.01	361.13	0.3	0.35	0.36	87.13	134.19	0.88	0.24	0.43	0.38	0.18	0.41	83.7	13.37	10.35	11.69	2.99	3.52	3.22
Gh_D13G030700.1	GhFBA15	2.68	3.5	3.64	390.89	266.86	226.46	741.09	612.03	705.02	2.25	3.21	2.88	389.81	494.61	5.04	4.63	8.78	18.7	14.31	8.61	490.84	364.1	399.31	412.42	94.54	164.95	138.82
Gh_D13G149800.1	GhFBA16	0	0	0	0.51	1.04	1.67	20.15	9.73	20.96	0.06	0.03	0	10.03	16.97	0.02	0	0	0	0	0	10.8	0.07	0	0	0	0	0
Gh_Contig00785_ERROPOS280090G000200.1	GhFBA17	61.67	64.32	62.49	33.51	36.8	38.17	13.35	12.98	11.78	78.49	95.21	67.7	30.23	41.76	102.79	154.87	100.88	77.01	67.01	80.83	44.58	100.5	97.83	65.74	124.47	129.11	69.53
