# Supplementary material for: Genome-Wide Characterization and Expression Analysis Provide Basis to the Biological Function of Cotton FBA Genes
Source: Front Plant Sci. 2021 Aug 19;12:696698. doi: 10.3389/fpls.2021.696698 (PMC8416763; doi:10.3389/fpls.2021.696698)
Supplement: Supplementary Table 1 — Primers used in qRT-PCR analysis. [file Data_Sheet_1.ZIP › Table S5.xlsx]

## Sheet: Gh-Gh
Gene Name	Gene ID	Gene Name	Gene ID	Ka	Ks	Ka/Ks	Selection pressure
GhFBA10	Gh_D01G229000.1	GhFBA12	Gh_D04G119500.1	0.0528657	0.72705	0.0727125	purifying selection
GhFBA2	Gh_A02G200600.1	GhFBA7	Gh_A12G065500.1	0.1849	0.911791	0.202787	purifying selection

## Sheet: Gh-Ga
Gene Name	Gene ID	Gene Name	Gene ID	Ka	Ks	Ka/Ks	Selection pressure
GhFBA1	Gh_A01G234900.1	GaFBA1	Ga02G1597.1	0	0.0154247	0	purifying selection
GhFBA2	Gh_A02G200600.1	GaFBA5	Ga12G2468.1	0.1849	0.911791	0.202787	purifying selection
GhFBA3	Gh_A03G110000.1	GaFBA2	Ga03G1284.1	0.00353509	0.00908185	0.389248	purifying selection
GhFBA4	Gh_A04G083000.1	GaFBA3	Ga04G0961.1	0	0.00389106	0	purifying selection
GhFBA6	Gh_A05G326000.1	GaFBA4	Ga05G3563.1	0.00338092	0.00342466	0.987228	purifying selection
GhFBA7	Gh_A12G065500.1	GaFBA5	Ga12G2468.1	0	0.0102918	0	purifying selection
GhFBA8	Gh_A13G029000.1	GaFBA7	Ga13G0644.1	0	0.027781	0	purifying selection
GhFBA10	Gh_D01G229000.1	GaFBA1	Ga02G1597.1	0.00494032	0.0392246	0.12595	purifying selection
GhFBA11	Gh_D02G136400.1	GaFBA2	Ga03G1284.1	0.0111508	0.0376189	0.296415	purifying selection
GhFBA12	Gh_D04G119500.1	GaFBA1	Ga02G1597.1	0.0502519	0.705618	0.0712169	purifying selection
GhFBA14	Gh_D12G063100.1	GaFBA5	Ga12G2468.1	0.00448558	0.0420303	0.106723	purifying selection
GhFBA15	Gh_D13G030700.1	GaFBA7	Ga13G0644.1	0.00671083	0.0530412	0.126521	purifying selection
GhFBA16	Gh_D13G149800.1	GaFBA8	Ga13G1638.1	0.00496177	0.0431774	0.114916	purifying selection

## Sheet: Gh-Gr
Table S5. One-to-one orthologous relationships between G.hirsutum and other two cotton species.
Gene Name	Gene ID	Gene Name	Gene ID	Ka	Ks	Ka/Ks	Selection pressure
GhFBA1	Gh_A01G234900.1	GrFBA1	Gorai.002G242100.1	0.00246533	0.035243	0.0699524	purifying selection
GhFBA1	Gh_A01G234900.1	GrFBA5	Gorai.009G407400.1	0.0482706	0.711292	0.0678633	purifying selection
GhFBA10	Gh_D01G229000.1	GrFBA1	Gorai.002G242100.1	0.00493677	0.0193997	0.254476	purifying selection
GhFBA10	Gh_D01G229000.1	GrFBA5	Gorai.009G407400.1	0.05022	0.717785	0.0699653	purifying selection
GhFBA11	Gh_D02G136400.1	GrFBA2	Gorai.005G132300.1	0.00456647	0.00717096	0.636801	purifying selection
GhFBA12	Gh_D04G119500.1	GrFBA1	Gorai.002G242100.1	0.0515306	0.738424	0.0697846	purifying selection
GhFBA12	Gh_D04G119500.1	GrFBA5	Gorai.009G407400.1	0.00493321	0.0194437	0.253717	purifying selection
GhFBA14	Gh_D12G063100.1	GrFBA3	Gorai.008G064200.1	0.00111878	0.00341492	0.327615	purifying selection
GhFBA15	Gh_D13G030700.1	GrFBA3	Gorai.008G064200.1	0.068958	1.12549	0.0612691	purifying selection
GhFBA15	Gh_D13G030700.1	GrFBA7	Gorai.013G032400.1	0.00446887	0.0313362	0.142611	purifying selection
GhFBA2	Gh_A02G200600.1	GrFBA3	Gorai.008G064200.1	0.181807	0.883865	0.205695	purifying selection
GhFBA3	Gh_A03G110000.1	GrFBA2	Gorai.005G132300.1	0.00999477	0.0286333	0.349061	purifying selection
GhFBA4	Gh_A04G083000.1	GrFBA1	Gorai.002G242100.1	0.0461928	0.788642	0.0585726	purifying selection
GhFBA6	Gh_A05G326000.1	GrFBA4	Gorai.009G342900.1	0.00225204	0.0349816	0.064378	purifying selection
GhFBA7	Gh_A12G065500.1	GrFBA3	Gorai.008G064200.1	0.00336104	0.0348799	0.0963603	purifying selection
GhFBA8	Gh_A13G029000.1	GrFBA7	Gorai.013G032400.1	0.00447095	0.0492557	0.0907703	purifying selection

## Sheet: Ga-Gr
Gene Name	Gene ID	Gene Name	Gene ID	Ka	Ks	Ka/Ks	Selection pressure
GrFBA1	Gorai.002G242100.1	GrFBA5	Gorai.009G407400.1	0.0488907	0.729015	0.067064	purifying selection
GrFBA3	Gorai.008G064200.1	GrFBA7	Gorai.013G032400.1	0.0684045	1.14196	0.0599012	purifying selection
GaFBA2	Ga03G1284.1	GrFBA2	Gorai.005G132300.1	0.00967807	0.0317833	0.304502	purifying selection
