# Supplementary material for: Genome-Wide Characterization and Expression Analysis Provide Basis to the Biological Function of Cotton FBA Genes
Source: Front Plant Sci. 2021 Aug 19;12:696698. doi: 10.3389/fpls.2021.696698 (PMC8416763; doi:10.3389/fpls.2021.696698)
Supplement: Supplementary Table 1 — Primers used in qRT-PCR analysis. [file Data_Sheet_1.ZIP › Table S9.xlsx]

## Sheet: Sheet1
Table S8. Expression patterns of 8 GhFBA genes in different tissues.
Gene Name	Root			Stem			Leaf			Cotyledon
GhFBA3	1.05527	0.936283	1.01211	0.594234	0.699923	0.681431	0.160635	0.165075	0.190479	0.299102	0.318584	0.32697
GhFBA4	1.09104	1.01022	0.907282	1.10969	1.14668	1.04317	0.143341	0.146767	0.153312	0.205727	0.237071	0.214084
GhFBA6	0.980749	0.882095	1.15592	1.46857	1.41577	1.4109	1.17251	1.05339	1.13333	3.75659	3.23292	2.69245
GhFBA7	1.05455	1.00692	0.94176	27.8101	30.9491	27.3716	106.336	101.1	104.77	150.349	146.139	144.54
GhFBA9	0.983181	1.08305	0.939112	29.038	29.8607	33.5228	1220.92	1355.18	1529.67	846.731	933.22	1046.3
GhFBA14	1.1451	0.925011	0.944086	37.7837	24.6893	47.099	94.3115	99.3523	115.24	93.0444	92.9339	96.3528
GhFBA15	1.00073	0.957554	1.04357	17.7417	12.3242	16.4346	16.6466	16.4359	19.1692	23.3702	25.8899	21.6699
GhFBA16	1.24432	1.12274	0.715792	1.69317	1.71948	1.64274	26.5931	30.6197	29.7587	20.3219	18.9514	14.054
