# Supplementary material for: Genome-Wide Characterization and Expression Analysis Provide Basis to the Biological Function of Cotton FBA Genes
Source: Front Plant Sci. 2021 Aug 19;12:696698. doi: 10.3389/fpls.2021.696698 (PMC8416763; doi:10.3389/fpls.2021.696698)
Supplement: Supplementary Table 1 — Primers used in qRT-PCR analysis. [file Data_Sheet_1.ZIP › Table S8.xlsx]

## Sheet: Sheet1
Table S8. Expression patterns of 8 GhFBA genes in response to phytohormone treatments
Gene Name-Treatment	1h			3h			6h			12h			24h
GhFBA3-CK	1	1	1	2.82902	3.75888	9.58183	6.54458	3.55611	3.24969	22.1664	23.2684	20.9707	16.3396	12.8198	18.5109
GhFBA3-Ethylene	8.34147	13.8355	11.3824	14.8285	14.423	11.0832	3.43498	6.72858	5.5416	11.1603	9.19151	14.7261	3.55611	3.53155	3.20495
GhFBA3-ABA	4.37809	4.11332	4.50117	8.94017	4.59575	4.14192	3.45887	4.19975	5.81711	22.3206	15.8928	17.3914	2.86851	1.75358	2.54965
GhFBA3-MeJA	2.54965	7.01431	3.24969	9.78317	6.59011	7.21151	3.48293	3.63084	3.03207	9.38464	10.9306	10.0582	11.0066	9.31982	9.38464
GhFBA3-SA	34.5425	60.9816	46.2154	11.8787	14.423	10.4129	5.13478	5.61895	5.24267	16.2267	16.3396	17.3914	4.02866	2.90855	3.29505
GhFBA3-Cold	4.76869	4.66173	3.83178	4.96417	5.0627	5.62684	4.21654	3.83791	3.86288	8.23678	7.55324	6.06278	8.97545	8.07713	12.9182
GhFBA3-Salt	10.5876	9.23611	9.6114	9.83224	7.0155	7.4496	12.2048	12.2495	13.4476	8.2255	7.04452	8.37233	15.4959	14.7341	16.6067
GhFBA3-Drought	11.294	14.0056	16.1954	6.36528	5.87962	5.6186	12.6026	11.7348	11.4809	7.8199	9.04592	11.7395	9.26774	7.80721	10.8381
GhFBA4-CK	1	1	1	0.464565	0.385273	0.330782	0.427487	0.451861	0.579931	1.16793	1.09729	1.08219	1.09729	1.09729	1.43789
GhFBA4-Ethylene	1.99163	3.84758	10.2956	1.60653	1.26046	1.13599	0.680163	0.621554	0.564072	1.08972	1.36979	0.734051	0.464565	0.596235	0.491053
GhFBA4-ABA		0.188672	0.235525	0.612997	0.639028	0.612997	0.583964	0.625877	0.670799	1.18423	0.961895	1.32313	0.511906	0.300191	0.410073
GhFBA4-MeJA	0.734051	0.317307	0.526298	0.82585	0.89748	1.07471	0.464565	0.612997	1.23452	0.923759	1.2959	1.15185	1.28695	1.26923	1.14389
GhFBA4-SA	1.13725	1.39857	1.17605	1.05992	1.20911	1.00274	0.487662	0.529959	0.575925	0.92913	0.968586	0.982107	0.396104	0.427487	0.439505
GhFBA4-Cold	0.840307	0.918202	0.878976	1.39341	1.72023	1.43763	1.36836	1.52624	1.5176	1.59431	1.63819	1.64369	2.88768	3.17202	2.55895
GhFBA4-Salt	1.94879	2.14502	2.35141	2.01471	1.80377	1.91127	3.6871	3.513	3.60372	5.89724	9.39549	8.97745	13.0832	13.8562	11.5441
GhFBA4-Drought	6.76951	7.49368	6.15975	3.5593	3.2778	0.00450778	5.01677	4.19292	4.48108	6.18909	5.85479	6.66022	1.63467	1.71243	2.17387
GhFBA6-CK	1	1	1	2.59466	3.00122	1.87325	3.66941	3.02209	3.61889	6.52305	7.08883	6.61411	6.89498	6.89498	4.36368
GhFBA6-Ethylene	0.0614496	0.078866	0.0585392	6.66011	7.54514	7.59762	3.72063	3.47147	3.87863	7.86555	5.26176	7.81121	3.40003	3.239	2.98048
GhFBA6-ABA	2.0077	2.12218	2.35471	3.239	2.98048	3.10974	5.26176	6.99123	4.21504	6.17118	5.60046	5.56178	2.57674	2.1518	2.29032
GhFBA6-MeJA	8.31402	5.22542	4.94355	5.29836	5.79796	5.71814	4.58063	5.08253	2.55894	7.92025	7.38986	7.97534	4.87549	4.67688	4.87549
GhFBA6-SA	0.588676	0.495016	0.537951	4.64457	5.44732	4.30361	2.2745	2.63088	3.00122	4.45537	5.75791	5.56178	2.18184	2.40418	3.239
GhFBA6-Cold	1.42258	1.84566	0.892783	1.79579	2.13427	0.51228	5.51272	4.7949	2.9457	2.2632	1.85186	1.94221	4.97333	6.39543	5.4557
GhFBA6-Salt	2.12212	1.69119	1.99286	1.30158	1.11383	1.43014	2.17869	2.13949	2.6122	2.52452	3.32704	3.03769	2.38921	2.41011	3.70081
GhFBA6-Drought	3.87914	9.0854	5.74724	2.73115	2.63746	3.40108	1.85803	1.41925	2.7902	1.48831	1.82331	1.70742	4.87716	3.14107	5.85504
GhFBA7-CK	1	1	1	1.35749	1.32956	1.38602	0.176893	0.162774	0.199015	1.01463	0.908115	0.973293	0.371374	0.289362	0.330093
GhFBA7-Ethylene	13.938	8.82102	12.6489	2.83028	3.46042	3.83957	0.141703	0.138787	0.168515	0.486646	0.615976	0.49344	5.46775	5.66057	5.1728
GhFBA7-ABA	123.721	106.961	115.341	3.46042	3.18423	2.81073	0.119987	0.141703	0.12771	0.651098	0.660187	0.637698	6.28079	8.40324	11.1653
GhFBA7-MeJA	41.9601	48.8723	45.4162	8.52055	4.23085	3.94752	0.0487297	0.0497537	0.063414	0.118335	0.126828	0.12336	5.10159	4.8264	3.94752
GhFBA7-SA	137.277	188.83	209.52	2.69624	2.23604	2.83028	0.0836753	0.0884463	0.213299	0.768942	1.02879	0.933645	8.28755	5.58263	4.53451
GhFBA7-Cold	9.48195	8.76027	7.6702	6.951	7.59473	7.37017	6.18222	6.88353	6.56406	7.93012	7.75827	7.39494	17.0177	14.4541	15.0892
GhFBA7-Salt	26.6176	23.3807	31.7701	6.61974	7.03507	7.18062	3.0127	2.96179	2.81984	1.34844	1.20041	1.36737	1.06862	0.720237	0.785106
GhFBA7-Drought	33.1664	36.634	31.206	6.46953	6.88725	7.79196	4.49824	4.63562	4.11047	1.58767	1.64406	1.63132	1.69492	1.75504	1.64948
GhFBA9-CK	1	1	1	0.153436	0.14924	0.146169	0.793175	0.844232	1.0466	9.48541	8.72836	8.78907	3.64447	3.5943	3.90605
GhFBA9-Ethylene	18.0723	21.9433	20.0078	1.50078	1.6127	1.49318	1.96661	1.22749	1.4297	6.38953	10.096	13.6017	3.30743	3.28458	3.26189
GhFBA9-ABA	9.75208	4.6451	7.86644	0.364935	0.338144	0.498516	0.709911	0.613745	0.657795	9.29021	9.61782	10.1662	2.64948	2.96023	2.524
GhFBA9-MeJA	9.48541	7.59848	9.81991	0.347651	0.311156	0.284344	0.177478	0.15775	0.155578	4.0438	3.90605	3.49601	1.78474	1.6768	1.84767
GhFBA9-SA	9.68472	11.9233	13.5077	0.410573	0.319904	0.465131	0.541754	0.416304	0.653251	10.096	9.41989	9.22603	4.4251	4.84236	5.44794
GhFBA9-Cold	3.60592	2.89466	3.17208	1.86075	2.10615	1.60428	1.90322	2.19292	2.40274	1.83949	1.80167	1.77526	2.25157	2.18966	2.50561
GhFBA9-Salt	5.14788	4.63846	6.40761	0.332265	0.4055	0.312318	0.0402141	0.0463587	0.0530441	0.033852	0.0345979	0.034108	0.0197534	0.0229126	0.0258433
GhFBA9-Drought	6.27856	5.3325	5.28471	0.509429	0.37233	0.473969	0.549626	0.542061	0.551092	1.26272	0.329303	0.371995	0.549356	0.525957	0.771903
GhFBA14-CK	1	1	1	1.09639	1.52726	0.835838	2.95643	1.59336	1.60429	1.05419	1.29696	1.33071	2.04775	1.50734	2.77176
GhFBA14-Ethylene	0.297087	0.769825	0.484652	0.85442	0.838704	1.13214	0.174783	0.200712	0.323538	0.172936	0.158953	0.012283	0.212135	0.30566	0.0552343
GhFBA14-ABA	3.75793	3.43411	3.01036	5.89682	5.06281	5.42619	1.18916	1.37548	1.2657	6.02073	4.65873	3.68059	13.7365	8.45578	14.2209
GhFBA14-MeJA	1.3089	1.57098	3.73453	0.64594	0.521956	1.24609	0.014246	0.00977504	0.025811	2.02427	0.811959	0.741073	4.60224	3.86761	4.49011
GhFBA14-SA	3.76907	4.28702	3.64446	2.63324	3.36242	2.94203	0.625475	0.699013	0.637032	3.02827	1.47409	3.28063	11.5294	9.4025	7.28046
GhFBA14-Cold	9.17041	8.23622	8.89978	6.52519	10.1815	7.28074	7.5618	7.4613	10.8763	5.70881	5.73334	5.43519	8.74532	11.9438	8.50999
GhFBA14-Salt	10.176	9.25651	11.2641	3.49688	6.54533	3.05153	1.38633	1.53736	1.51983	1.12498	1.0507	1.1619	0.797227	0.556651	0.504426
GhFBA14-Drought	17.0093	17.0053	14.6657	4.01575	3.89275	3.44886	2.59236	2.516	2.81323	1.31784	1.33755	1.32025	2.01801	1.92411	2.1343
GhFBA15-CK	1	1	1	4.40991	4.5547	3.89491	1.77803	2.99986	2.61238	3.61417	2.11296	4.1095	1.43233	1.99842	1.49678
GhFBA15-Ethylene	47.2409	81.6814	70.5185	2.50147	2.80188	5.31497	0.732285	0.622729	0.91484	0.0234455	0.019349	0.0198087	0.542423	0.529083	0.080093
GhFBA15-ABA	27.6722	32.6806	37.5402	11.3953	13.3648	10.7061	4.4394	4.75803	4.62792	18.7701	28.0585	17.3921	18.3329	15.4589	4.59595
GhFBA15-MeJA	2.85618	3.20654	8.59757	0.350576	0.311088	0.529509	0.114234	0.0019318	0.0424801	12.2475	4.09459	3.21358	4.76046	3.53603	4.06264
GhFBA15-SA	23.1515	24.242	42.301	9.037	7.91362	9.80124	3.07444	2.94614	5.87458	12.8058	13.8922	12.3221	33.5558	32.8627	29.9953
GhFBA15-Cold	6.40149	6.10804	7.67532	6.45373	5.73532	0.000296091	19.0565	10.4369	12.3819	9.38832	9.80504	9.5829	13.7288	14.3761	18.8431
GhFBA15-Salt	21.9505	23.3436	26.2042	6.8299	6.30401	6.21713	3.1397	3.32395	4.36972	2.10671	2.39231	2.38821	4.89503	2.83934	2.51522
GhFBA15-Drought	15.8198	23.6366	17.5778	4.72721	4.19955	5.48415	3.44005	5.00491	4.90112	2.75265	2.3368	2.67001	2.74964	4.51986	4.0556
GhFBA16-CK	1	1	1	3.26956	2.8978	2.95754	5.31461	1.36047	2.27454	2.35112	2.55899	2.24837	1.23189	0.766882	1.41106
GhFBA16-Ethylene	185.59	180.127	140.769	1.08219	0.430771	0.181374	0.801968	0.397331	0.717674	0.000767884	0.00360021	0.02741	0.420113	0.460107	0.0629375
GhFBA16-ABA	7.52649	9.65969	11.3292	1.14233	1.19912	1.11109	3.34493	2.17645	1.76783	51.3388	38.1068	40.0013	5.06997	2.81274	3.71143
GhFBA16-MeJA	0.40519	0.480428	1.18934	0.154631	0.226031	0.222355	0.00437619	0.0240221	0.798361	2.90993	1.11396	0.637633	0.543131	0.292398	0.391943
GhFBA16-SA	114.822	109.29	183.185	6.84719	6.76309	6.56907	2.34124	5.01092	3.32829	146.863	45.5842	45.1543	52.1863	46.9196	29.0013
GhFBA16-Cold	10.7028	7.4433	9.0088	4.50853	6.12233	7.64964	9.02644	10.1579	12.9117	6.84419	6.89145	5.93262	7.34845	11.3431	6.81635
GhFBA16-Salt	22.6031	20.7556	24.3884	1.89955	1.0854	0.935725	0.24672	0.21671	0.267347	0.932111	0.98642	0.969579	0.552263	0.637312	0.499142
GhFBA16-Drought	15.6617	19.3612	19.1845	2.81122	2.45226	3.42267	2.95571	2.89988	3.29312	1.54631	1.35481	1.36694	2.62564	3.69972	3.35661
