# Supplementary material for: Genome-Wide Characterization and Expression Analysis Provide Basis to the Biological Function of Cotton FBA Genes
Source: Front Plant Sci. 2021 Aug 19;12:696698. doi: 10.3389/fpls.2021.696698 (PMC8416763; doi:10.3389/fpls.2021.696698)
Supplement: Supplementary Table 1 — Primers used in qRT-PCR analysis. [file Data_Sheet_1.ZIP › Table S4.xlsx]

## Sheet: Sheet1
Table S4. Gene duplication of FBA gene in Gossypium hirsutum
Gene Name	Gene ID	Gene Name	Gene ID	Duplication type
GhFBA12	Gh_D04G119500.1	GhFBA13	Gh_D04G119600.1	Tandem duplication
GhFBA2	Gh_A02G200600.1	GhFBA7	Gh_A12G065500.1	Segmental duplication
GhFBA10	Gh_D01G229000.1	GhFBA12	Gh_D04G119500.1	Segmental duplication
