# Supplementary material for: Genome-Wide Characterization and Expression Analysis Provide Basis to the Biological Function of Cotton FBA Genes
Source: Front Plant Sci. 2021 Aug 19;12:696698. doi: 10.3389/fpls.2021.696698 (PMC8416763; doi:10.3389/fpls.2021.696698)
Supplement: Supplementary Table 1 — Primers used in qRT-PCR analysis. [file Data_Sheet_1.ZIP › Table S3.xlsx]

## Sheet: Sheet1
Table S3. Annotation of cis-acting regulatory elements in the promoters of GhFBA genes
Genes	Names	Sequences	Position	Strand	Species	Functions
GhFBA1	circadian	CAAAGATATC	1606	+	Lycopersicon esculentum
GhFBA1	STRE	AGGGG	227	+	Arabidopsis thaliana
GhFBA1	STRE	AGGGG	237	+	Arabidopsis thaliana
GhFBA1	STRE	AGGGG	278	-	Arabidopsis thaliana
GhFBA1	STRE	AGGGG	442	-	Arabidopsis thaliana
GhFBA1	STRE	AGGGG	1242	+	Arabidopsis thaliana
GhFBA1	STRE	AGGGG	1458	-	Arabidopsis thaliana
GhFBA1	STRE	AGGGG	1915	-	Arabidopsis thaliana
GhFBA1	AE-box	AGAAACTT	1968	-	Arabidopsis thaliana	part of a module for light response
GhFBA1	CGTCA-motif	CGTCA	1484	-	Hordeum vulgare	cis-acting regulatory element involved in the MeJA-responsiveness
GhFBA1	Box 4	ATTAAT	303	+	Petroselinum crispum	part of a conserved DNA module involved in light responsiveness
GhFBA1	Box 4	ATTAAT	932	+	Petroselinum crispum	part of a conserved DNA module involved in light responsiveness
GhFBA1	Box 4	ATTAAT	956	+	Petroselinum crispum	part of a conserved DNA module involved in light responsiveness
GhFBA1	Box 4	ATTAAT	962	+	Petroselinum crispum	part of a conserved DNA module involved in light responsiveness
GhFBA1	Box 4	ATTAAT	1090	-	Petroselinum crispum	part of a conserved DNA module involved in light responsiveness
GhFBA1	TGACG-motif	TGACG	1484	+	Hordeum vulgare	cis-acting regulatory element involved in the MeJA-responsiveness
GhFBA1	MBS	CAACTG	167	-	Arabidopsis thaliana	MYB binding site involved in drought-inducibility
GhFBA1	ERE	ATTTTAAA	936	+	Nicotiana glutinos
GhFBA1	ERE	ATTTTAAA	1061	+	Nicotiana glutinos
GhFBA1	ERE	ATTTTAAA	1121	+	Nicotiana glutinos
GhFBA1	ERE	ATTTTAAA	1123	-	Nicotiana glutinos
GhFBA1	ATC-motif	AGCTATCCA	1556	+	Arabidopsis thaliana	part of a conserved DNA module involved in light responsiveness
GhFBA1	LTR	CCGAAA	1620	+	Hordeum vulgare	cis-acting element involved in low-temperature responsiveness
GhFBA2	ERE	ATTTTAAA	27	+	Nicotiana glutinos
GhFBA2	ERE	ATTTTAAA	41	-	Nicotiana glutinos
GhFBA2	ERE	ATTTTAAA	48	-	Nicotiana glutinos
GhFBA2	ERE	ATTTTAAA	138	-	Nicotiana glutinos
GhFBA2	ERE	ATTTTAAA	652	-	Nicotiana glutinos
GhFBA2	ERE	ATTTTAAA	821	-	Nicotiana glutinos
GhFBA2	ERE	ATTTTAAA	1176	+	Nicotiana glutinos
GhFBA2	GT1-motif	GGTTAA	1667	+	Arabidopsis thaliana	light responsive element
GhFBA2	Box 4	ATTAAT	74	+	Petroselinum crispum	part of a conserved DNA module involved in light responsiveness
GhFBA2	Box 4	ATTAAT	114	+	Petroselinum crispum	part of a conserved DNA module involved in light responsiveness
GhFBA2	Box 4	ATTAAT	303	+	Petroselinum crispum	part of a conserved DNA module involved in light responsiveness
GhFBA2	Box 4	ATTAAT	351	+	Petroselinum crispum	part of a conserved DNA module involved in light responsiveness
GhFBA2	Box 4	ATTAAT	397	+	Petroselinum crispum	part of a conserved DNA module involved in light responsiveness
GhFBA2	Box 4	ATTAAT	581	+	Petroselinum crispum	part of a conserved DNA module involved in light responsiveness
GhFBA2	Box 4	ATTAAT	1324	-	Petroselinum crispum	part of a conserved DNA module involved in light responsiveness
GhFBA2	GATA-motif	AAGGATAAGG	1353	+	Solanum tuberosum	part of a light responsive element
GhFBA2	TGACG-motif	TGACG	1208	+	Hordeum vulgare	cis-acting regulatory element involved in the MeJA-responsiveness
GhFBA2	LAMP-element	CTTTATCA	727	+	Pisum sativum	part of a light responsive element
GhFBA2	AuxRR-core	GGTCCAT	1609	+	Nicotiana tabacum	cis-acting regulatory element involved in auxin responsiveness
GhFBA2	MRE	AACCTAA	1735	+	Petroselinum crispum	MYB binding site involved in light responsiveness
GhFBA2	CGTCA-motif	CGTCA	1208	-	Hordeum vulgare	cis-acting regulatory element involved in the MeJA-responsiveness
GhFBA2	STRE	AGGGG	1664	+	Arabidopsis thaliana
GhFBA2	ARE	AAACCA	593	-	Zea mays	cis-acting regulatory element essential for the anaerobic induction
GhFBA2	ARE	AAACCA	920	+	Zea mays	cis-acting regulatory element essential for the anaerobic induction
GhFBA3	I-box	gGATAAGGTG	1412	-	Zea mays	part of a light responsive element
GhFBA3	STRE	AGGGG	417	-	Arabidopsis thaliana
GhFBA3	STRE	AGGGG	655	+	Arabidopsis thaliana
GhFBA3	STRE	AGGGG	784	-	Arabidopsis thaliana
GhFBA3	STRE	AGGGG	1435	+	Arabidopsis thaliana
GhFBA3	STRE	AGGGG	1460	-	Arabidopsis thaliana
GhFBA3	ARE	AAACCA	238	-	Zea mays	cis-acting regulatory element essential for the anaerobic induction
GhFBA3	ARE	AAACCA	1926	-	Zea mays	cis-acting regulatory element essential for the anaerobic induction
GhFBA3	ABRE	ACGTG	674	+	Arabidopsis thaliana	cis-acting element involved in the abscisic acid responsiveness
GhFBA3	ABRE	ACGTG	1661	+	Arabidopsis thaliana	cis-acting element involved in the abscisic acid responsiveness
GhFBA3	ABRE	ACGTG	1835	+	Arabidopsis thaliana	cis-acting element involved in the abscisic acid responsiveness
GhFBA3	TCCC-motif	TCTCCCT	481	+	Spinacia oleracea	part of a light responsive element
GhFBA3	P-box	CCTTTTG	1713	+	Oryza sativa	gibberellin-responsive element
GhFBA3	CGTCA-motif	CGTCA	339	-	Hordeum vulgare	cis-acting regulatory element involved in the MeJA-responsiveness
GhFBA3	CGTCA-motif	CGTCA	342	+	Hordeum vulgare	cis-acting regulatory element involved in the MeJA-responsiveness
GhFBA3	CGTCA-motif	CGTCA	858	-	Hordeum vulgare	cis-acting regulatory element involved in the MeJA-responsiveness
GhFBA3	GARE-motif	TCTGTTG	162	-	Brassica oleracea	gibberellin-responsive element
GhFBA3	AuxRR-core	GGTCCAT	1209	+	Nicotiana tabacum	cis-acting regulatory element involved in auxin responsiveness
GhFBA3	Sp1	GGGCGG	1355	-	Oryza sativa	light responsive element
GhFBA3	DRE core	GCCGAC	1510	+	Arabidopsis thaliana
GhFBA3	G-Box	CACGTT	673	-	Pisum sativum	cis-acting regulatory element involved in light responsiveness
GhFBA3	G-Box	CACGTT	1660	-	Pisum sativum	cis-acting regulatory element involved in light responsiveness
GhFBA3	G-Box	CACGTT	1834	-	Pisum sativum	cis-acting regulatory element involved in light responsiveness
GhFBA3	TGACG-motif	TGACG	339	+	Hordeum vulgare	cis-acting regulatory element involved in the MeJA-responsiveness
GhFBA3	TGACG-motif	TGACG	342	-	Hordeum vulgare	cis-acting regulatory element involved in the MeJA-responsiveness
GhFBA3	TGACG-motif	TGACG	858	+	Hordeum vulgare	cis-acting regulatory element involved in the MeJA-responsiveness
GhFBA3	GATA-motif	GATAGGG	1414	-	Pisum sativum	part of a light responsive element
GhFBA3	Box 4	ATTAAT	935	+	Petroselinum crispum	part of a conserved DNA module involved in light responsiveness
GhFBA3	Box 4	ATTAAT	1775	-	Petroselinum crispum	part of a conserved DNA module involved in light responsiveness
GhFBA3	Box 4	ATTAAT	1934	-	Petroselinum crispum	part of a conserved DNA module involved in light responsiveness
GhFBA3	Box 4	ATTAAT	1938	-	Petroselinum crispum	part of a conserved DNA module involved in light responsiveness
GhFBA3	LTR	CCGAAA	1096	+	Hordeum vulgare	cis-acting element involved in low-temperature responsiveness
GhFBA3	LTR	CCGAAA	1420	+	Hordeum vulgare	cis-acting element involved in low-temperature responsiveness
GhFBA3	TATC-box	TATCCCA	1215	-	Oryza sativa	cis-acting element involved in gibberellin-responsiveness
GhFBA3	MBS	CAACTG	103	+	Arabidopsis thaliana	MYB binding site involved in drought-inducibility
GhFBA3	MBS	CAACTG	465	+	Arabidopsis thaliana	MYB binding site involved in drought-inducibility
GhFBA3	TCA-element	CCATCTTTTT	1387	+	Nicotiana tabacum	cis-acting element involved in salicylic acid responsiveness
GhFBA3	ERE	ATTTTAAA	1792	+	Nicotiana glutinos
GhFBA3	WUN-motif	AAATTACTA	1853	-	Nicotiana glutinosa
GhFBA3	WUN-motif	AAATTACT	1854	-	Nicotiana glutinosa
GhFBA3	G-box	CACGAC	570	+	Zea mays	cis-acting regulatory element involved in light responsiveness
GhFBA4	G-box	CACGAC	1823	+	Zea mays	cis-acting regulatory element involved in light responsiveness
GhFBA4	WUN-motif	AAATTACTA	995	-	Nicotiana glutinosa
GhFBA4	WUN-motif	AAATTACT	996	-	Nicotiana glutinosa
GhFBA4	ERE	ATTTTAAA	695	+	Nicotiana glutinos
GhFBA4	ERE	ATTTTAAA	697	-	Nicotiana glutinos
GhFBA4	ERE	ATTTTAAA	1076	+	Nicotiana glutinos
GhFBA4	ERE	ATTTTAAA	1078	-	Nicotiana glutinos
GhFBA4	MBS	CAACTG	1309	-	Arabidopsis thaliana	MYB binding site involved in drought-inducibility
GhFBA4	Box 4	ATTAAT	72	+	Petroselinum crispum	part of a conserved DNA module involved in light responsiveness
GhFBA4	Box 4	ATTAAT	206	+	Petroselinum crispum	part of a conserved DNA module involved in light responsiveness
GhFBA4	Box 4	ATTAAT	321	+	Petroselinum crispum	part of a conserved DNA module involved in light responsiveness
GhFBA4	Box 4	ATTAAT	417	+	Petroselinum crispum	part of a conserved DNA module involved in light responsiveness
GhFBA4	Box 4	ATTAAT	770	+	Petroselinum crispum	part of a conserved DNA module involved in light responsiveness
GhFBA4	Box 4	ATTAAT	1208	-	Petroselinum crispum	part of a conserved DNA module involved in light responsiveness
GhFBA4	Box 4	ATTAAT	1457	-	Petroselinum crispum	part of a conserved DNA module involved in light responsiveness
GhFBA4	GATA-motif	AAGATAAGATT	743	-	Arabidopsis thaliana	part of a light responsive element
GhFBA4	TGACG-motif	TGACG	238	-	Hordeum vulgare	cis-acting regulatory element involved in the MeJA-responsiveness
GhFBA4	TGACG-motif	TGACG	1273	+	Hordeum vulgare	cis-acting regulatory element involved in the MeJA-responsiveness
GhFBA4	AE-box	AGAAACTT	1384	+	Arabidopsis thaliana	part of a module for light response
GhFBA4	CGTCA-motif	CGTCA	238	+	Hordeum vulgare	cis-acting regulatory element involved in the MeJA-responsiveness
GhFBA4	CGTCA-motif	CGTCA	1273	-	Hordeum vulgare	cis-acting regulatory element involved in the MeJA-responsiveness
GhFBA4	MRE	AACCTAA	1173	+	Petroselinum crispum	MYB binding site involved in light responsiveness
GhFBA4	MRE	AACCTAA	1566	-	Petroselinum crispum	MYB binding site involved in light responsiveness
GhFBA4	MRE	AACCTAA	1701	+	Petroselinum crispum	MYB binding site involved in light responsiveness
GhFBA4	P-box	CCTTTTG	65	-	Oryza sativa	gibberellin-responsive element
GhFBA4	circadian	CAAAGATATC	1258	-	Lycopersicon esculentum	cis-acting regulatory element involved in circadian control
GhFBA4	ARE	AAACCA	1443	-	Zea mays	cis-acting regulatory element essential for the anaerobic induction
GhFBA4	ARE	AAACCA	1763	+	Zea mays	cis-acting regulatory element essential for the anaerobic induction
GhFBA4	STRE	AGGGG	554	+	Arabidopsis thaliana
GhFBA4	STRE	AGGGG	1728	+	Arabidopsis thaliana
GhFBA4	STRE	AGGGG	1889	-	Arabidopsis thaliana
GhFBA4	STRE	AGGGG	1896	-	Arabidopsis thaliana
GhFBA4	STRE	AGGGG	1903	-	Arabidopsis thaliana
GhFBA4	ATC-motif	AGTAATCT	1248	-	Spinacia oleracea	part of a conserved DNA module involved in light responsiveness
GhFBA4	STRE	AGGGG	1911	-	Arabidopsis thaliana
GhFBA5	ACE	CTAACGTATT	1342	+	Petroselinum crispum	cis-acting element involved in light responsiveness
GhFBA5	AE-box	AGAAACTT	77	-	Arabidopsis thaliana	part of a module for light response
GhFBA5	Sp1	GGGCGG	461	+	Oryza sativa	light responsive element
GhFBA5	TCT-motif	TCTTAC	520	-	Arabidopsis thaliana	part of a light responsive element
GhFBA5	TCT-motif	TCTTAC	858	+	Arabidopsis thaliana	part of a light responsive element
GhFBA5	TCT-motif	TCTTAC	1841	+	Arabidopsis thaliana	part of a light responsive element
GhFBA5	MRE	AACCTAA	1857	+	Petroselinum crispum	MYB binding site involved in light responsiveness
GhFBA5	CGTCA-motif	CGTCA	1088	+	Hordeum vulgare	cis-acting regulatory element involved in the MeJA-responsiveness
GhFBA5	CGTCA-motif	CGTCA	1434	+	Hordeum vulgare	cis-acting regulatory element involved in the MeJA-responsiveness
GhFBA5	3-AF1 binding site	TAAGAGAGGAA	1710	+	Solanum tuberosum	light responsive element
GhFBA5	ABRE	ACGTG	200	+	Arabidopsis thaliana	cis-acting element involved in the abscisic acid responsiveness
GhFBA5	I-box	TGATAATGT	87	+	Solanum tuberosum	part of a light responsive element
GhFBA5	I-box	cGATAAGGCG	1387	-	Zea mays	part of a light responsive element
GhFBA5	STRE	AGGGG	1653	+	Arabidopsis thaliana
GhFBA5	STRE	AGGGG	1910	-	Arabidopsis thaliana
GhFBA5	ARE	AAACCA	1696	+	Zea mays	cis-acting regulatory element essential for the anaerobic induction
GhFBA5	G-box	CACGTC	199	-	Zea mays	cis-acting regulatory element involved in light responsiveness
GhFBA5	LTR	CCGAAA	1800	+	Hordeum vulgare	cis-acting element involved in low-temperature responsiveness
GhFBA5	GT1-motif	GGTTAA	780	+	Arabidopsis thaliana	light responsive element
GhFBA5	GT1-motif	GGTTAA	1520	-	Arabidopsis thaliana	light responsive element
GhFBA5	GT1-motif	GGTTAA	1855	-	Arabidopsis thaliana	light responsive element
GhFBA5	Box 4	ATTAAT	1116	-	Petroselinum crispum	part of a conserved DNA module involved in light responsiveness
GhFBA5	Box 4	ATTAAT	1184	-	Petroselinum crispum	part of a conserved DNA module involved in light responsiveness
GhFBA5	Box 4	ATTAAT	1215	-	Petroselinum crispum	part of a conserved DNA module involved in light responsiveness
GhFBA5	Box 4	ATTAAT	1552	-	Petroselinum crispum	part of a conserved DNA module involved in light responsiveness
GhFBA5	GATA-motif	AAGATAAGATT	875	+	Arabidopsis thaliana	part of a light responsive element
GhFBA5	TGACG-motif	TGACG	1088	-	Hordeum vulgare	cis-acting regulatory element involved in the MeJA-responsiveness
GhFBA5	TGACG-motif	TGACG	1434	-	Hordeum vulgare	cis-acting regulatory element involved in the MeJA-responsiveness
GhFBA5	TC-rich repeats	ATTCTCTAAC	848	+	Nicotiana tabacum	cis-acting element involved in defense and stress responsiveness
GhFBA6	GT1-motif	GGTTAAT	506	-	Avena sativa	light responsive element
GhFBA6	GT1-motif	GGTTAA	507	-	Arabidopsis thaliana	light responsive element
GhFBA6	GT1-motif	GGTTAA	525	-	Arabidopsis thaliana	light responsive element
GhFBA6	GT1-motif	GGTTAAT	556	-	Avena sativa	light responsive element
GhFBA6	GT1-motif	GGTTAA	557	-	Arabidopsis thaliana	light responsive element
GhFBA6	GT1-motif	GGTTAA	1097	+	Arabidopsis thaliana	light responsive element
GhFBA6	GT1-motif	GGTTAA	1315	+	Arabidopsis thaliana	light responsive element
GhFBA6	GT1-motif	GGTTAA	1410	+	Arabidopsis thaliana	light responsive element
GhFBA6	GT1-motif	GGTTAA	1506	-	Arabidopsis thaliana	light responsive element
GhFBA6	G-box	TAAACGTG	1892	+	Brassica oleracea	cis-acting regulatory element involved in light responsiveness
GhFBA6	WUN-motif	CAATTACAT	87	+	Nicotiana glutinosa
GhFBA6	TCA-element	CCATCTTTTT	1145	-	Nicotiana tabacum	cis-acting element involved in salicylic acid responsiveness
GhFBA6	TCA-element	CCATCTTTTT	1416	-	Nicotiana tabacum	cis-acting element involved in salicylic acid responsiveness
GhFBA6	TGACG-motif	TGACG	1464	-	Hordeum vulgare	cis-acting regulatory element involved in the MeJA-responsiveness
GhFBA6	chs-Unit 1 m1	ACCTAACCCGC	1917	+	Hordeum vulgare	part of a light responsive element
GhFBA6	Box 4	ATTAAT	502	+	Petroselinum crispum	part of a conserved DNA module involved in light responsiveness
GhFBA6	Box 4	ATTAAT	766	+	Petroselinum crispum	part of a conserved DNA module involved in light responsiveness
GhFBA6	Box 4	ATTAAT	1561	-	Petroselinum crispum	part of a conserved DNA module involved in light responsiveness
GhFBA6	CGTCA-motif	CGTCA	1464	+	Hordeum vulgare	cis-acting regulatory element involved in the MeJA-responsiveness
GhFBA6	DRE1	ACCGAGA	1253	-	Zea mays
GhFBA6	MRE	AACCTAA	1260	-	Petroselinum crispum	MYB binding site involved in light responsiveness
GhFBA6	MRE	AACCTAA	1265	-	Petroselinum crispum	MYB binding site involved in light responsiveness
GhFBA6	MRE	AACCTAA	1888	+	Petroselinum crispum	MYB binding site involved in light responsiveness
GhFBA6	TCT-motif	TCTTAC	486	+	Arabidopsis thaliana	part of a light responsive element
GhFBA6	TCT-motif	TCTTAC	1424	-	Arabidopsis thaliana	part of a light responsive element
GhFBA6	chs-CMA1a	TTACTTAA	521	+	Daucus carota	part of a light responsive element
GhFBA6	G-Box	CACGTT	1894	-	Pisum sativum	cis-acting regulatory element involved in light responsiveness
GhFBA6	AE-box	AGAAACAA	812	-	Arabidopsis thaliana	part of a module for light response
GhFBA6	ABRE	ACGTG	1895	+	Arabidopsis thaliana	cis-acting element involved in the abscisic acid responsiveness
GhFBA6	ARE	AAACCA	69	-	Zea mays	cis-acting regulatory element essential for the anaerobic induction
GhFBA6	ARE	AAACCA	719	+	Zea mays	cis-acting regulatory element essential for the anaerobic induction
GhFBA6	STRE	AGGGG	853	+	Arabidopsis thaliana
GhFBA6	STRE	AGGGG	1956	-	Arabidopsis thaliana
GhFBA6	P-box	CCTTTTG	1405	-	Oryza sativa	gibberellin-responsive element
GhFBA7	MRE	AACCTAA	49	+	Petroselinum crispum	MYB binding site involved in light responsiveness
GhFBA7	DRE core	GCCGAC	144	-	Arabidopsis thaliana
GhFBA7	ABRE3a	TACGTG	1361	+	Zea mays
GhFBA7	ARE	AAACCA	706	+	Zea mays	cis-acting regulatory element essential for the anaerobic induction
GhFBA7	ARE	AAACCA	749	-	Zea mays	cis-acting regulatory element essential for the anaerobic induction
GhFBA7	ARE	AAACCA	1512	-	Zea mays	cis-acting regulatory element essential for the anaerobic induction
GhFBA7	ARE	AAACCA	1718	-	Zea mays	cis-acting regulatory element essential for the anaerobic induction
GhFBA7	STRE	AGGGG	1237	-	Arabidopsis thaliana
GhFBA7	STRE	AGGGG	1791	-	Arabidopsis thaliana
GhFBA7	STRE	AGGGG	1904	+	Arabidopsis thaliana
GhFBA7	ABRE4	CACGTA	1361	-	Zea mays
GhFBA7	ABRE	ACGTG	1362	+	Arabidopsis thaliana	cis-acting element involved in the abscisic acid responsiveness
GhFBA7	P-box	CCTTTTG	1610	+	Oryza sativa	gibberellin-responsive element
GhFBA7	GT1-motif	GGTTAA	47	-	Arabidopsis thaliana	light responsive element
GhFBA7	GT1-motif	GGTTAA	117	-	Arabidopsis thaliana	light responsive element
GhFBA7	MBS	CAACTG	1119	-	Arabidopsis thaliana	MYB binding site involved in drought-inducibility
GhFBA7	MBS	CAACTG	1853	-	Arabidopsis thaliana	MYB binding site involved in drought-inducibility
GhFBA7	TCA-element	TCAGAAGAGG	261	-	Brassica oleracea	cis-acting element involved in salicylic acid responsiveness
GhFBA7	TCA-element	CCATCTTTTT	784	+	Nicotiana tabacum	cis-acting element involved in salicylic acid responsiveness
GhFBA7	G-box	TACGTG	1361	+	Arabidopsis thaliana	cis-acting regulatory element involved in light responsiveness
GhFBA7	TC-rich repeats	GTTTTCTTAC	529	+	Nicotiana tabacum	cis-acting element involved in defense and stress responsiveness
GhFBA7	TC-rich repeats	ATTCTCTAAC	1249	-	Nicotiana tabacum	cis-acting element involved in defense and stress responsiveness
GhFBA7	TC-rich repeats	ATTCTCTAAC	1922	-	Nicotiana tabacum	cis-acting element involved in defense and stress responsiveness
GhFBA8	Box 4	ATTAAT	570	+	Petroselinum crispum	part of a conserved DNA module involved in light responsiveness
GhFBA8	Box 4	ATTAAT	925	+	Petroselinum crispum	part of a conserved DNA module involved in light responsiveness
GhFBA8	Box 4	ATTAAT	929	+	Petroselinum crispum	part of a conserved DNA module involved in light responsiveness
GhFBA8	Box 4	ATTAAT	1236	-	Petroselinum crispum	part of a conserved DNA module involved in light responsiveness
GhFBA8	GATA-motif	AAGATAAGATT	1898	+	Arabidopsis thaliana	part of a light responsive element
GhFBA8	TGACG-motif	TGACG	442	-	Hordeum vulgare	cis-acting regulatory element involved in the MeJA-responsiveness
GhFBA8	TGACG-motif	TGACG	1771	+	Hordeum vulgare	cis-acting regulatory element involved in the MeJA-responsiveness
GhFBA8	WUN-motif	CAATTACAT	1520	+	Nicotiana glutinosa
GhFBA8	G-box	GCCACGTGGA	1760	-	Arabidopsis thaliana	cis-acting regulatory element involved in light responsiveness
GhFBA8	G-box	CACGAC	1789	+	Zea mays	cis-acting regulatory element involved in light responsiveness
GhFBA8	MBS	CAACTG	390	-	Arabidopsis thaliana	MYB binding site involved in drought-inducibility
GhFBA8	MBS	CAACTG	822	+	Arabidopsis thaliana	MYB binding site involved in drought-inducibility
GhFBA8	TCA-element	CCATCTTTTT	1217	+	Nicotiana tabacum	cis-acting element involved in salicylic acid responsiveness
GhFBA8	ERE	ATTTCATA	765	+	Nicotiana glutinos
GhFBA8	ERE	ATTTTAAA	1658	+	Nicotiana glutinos
GhFBA8	LTR	CCGAAA	457	-	Hordeum vulgare	cis-acting element involved in low-temperature responsiveness
GhFBA8	GT1-motif	GGTTAA	1	+	Arabidopsis thaliana	light responsive element
GhFBA8	GT1-motif	GGTTAAT	58	-	Avena sativa	light responsive element
GhFBA8	GT1-motif	GGTTAA	59	-	Arabidopsis thaliana	light responsive element
GhFBA8	GT1-motif	GGTTAAT	369	+	Avena sativa	light responsive element
GhFBA8	GT1-motif	GTGTGTGAA	1012	+	Solanum tuberosum	light responsive element
GhFBA8	GA-motif	ATAGATAA	1392	+	Arabidopsis thaliana	part of a light responsive element
GhFBA8	ABRE	AACCCGG	246	-	Arabidopsis thaliana	cis-acting element involved in the abscisic acid responsiveness
GhFBA8	STRE	AGGGG	339	+	Arabidopsis thaliana
GhFBA8	STRE	AGGGG	530	+	Arabidopsis thaliana
GhFBA8	ARE	AAACCA	559	+	Zea mays	cis-acting regulatory element essential for the anaerobic induction
GhFBA8	G-Box	TCCACATGGCA	1760	+	Triticum aestivum	cis-acting regulatory element involved in light responsiveness
GhFBA8	LAMP-element	CTTTATCA	1677	-	Pisum sativum	part of a light responsive element
GhFBA8	AE-box	AGAAACAA	1412	-	Arabidopsis thaliana	part of a module for light response
GhFBA8	TCT-motif	TCTTAC	684	+	Arabidopsis thaliana	part of a light responsive element
GhFBA8	CGTCA-motif	CGTCA	442	+	Hordeum vulgare	cis-acting regulatory element involved in the MeJA-responsiveness
GhFBA8	CGTCA-motif	CGTCA	1771	-	Hordeum vulgare	cis-acting regulatory element involved in the MeJA-responsiveness
GhFBA9	TGACG-motif	TGACG	947	-	Hordeum vulgare	cis-acting regulatory element involved in the MeJA-responsiveness
GhFBA9	TATC-box	TATCCCA	1808	+	Oryza sativa	cis-acting element involved in gibberellin-responsiveness
GhFBA9	GT1-motif	GGTTAA	116	-	Arabidopsis thaliana	light responsive element
GhFBA9	G-box	ACACGTGT	1846	-	Brassica napus	cis-acting regulatory element involved in light responsiveness
GhFBA9	G-box	CACGTG	1847	-	Arabidopsis thaliana	cis-acting regulatory element involved in light responsiveness
GhFBA9	MBS	CAACTG	722	+	Arabidopsis thaliana	MYB binding site involved in drought-inducibility
GhFBA9	ABRE	AACCCGG	1746	+	Arabidopsis thaliana	cis-acting element involved in the abscisic acid responsiveness
GhFBA9	ABRE	CACGTG	1847	-	Arabidopsis thaliana	cis-acting element involved in the abscisic acid responsiveness
GhFBA9	ABRE	ACGTG	1848	+	Arabidopsis thaliana	cis-acting element involved in the abscisic acid responsiveness
GhFBA9	GA-motif	ATAGATAA	1301	-	Arabidopsis thaliana	part of a light responsive element
GhFBA9	chs-CMA2a	TCACTTGA	480	+	Petroselinum crispum	part of a light responsive element
GhFBA9	STRE	AGGGG	659	-	Arabidopsis thaliana
GhFBA9	STRE	AGGGG	690	-	Arabidopsis thaliana
GhFBA9	STRE	AGGGG	1138	+	Arabidopsis thaliana
GhFBA9	STRE	AGGGG	1686	-	Arabidopsis thaliana
GhFBA9	STRE	AGGGG	1929	-	Arabidopsis thaliana
GhFBA9	ARE	AAACCA	161	-	Zea mays	cis-acting regulatory element essential for the anaerobic induction
GhFBA9	ARE	AAACCA	567	-	Zea mays	cis-acting regulatory element essential for the anaerobic induction
GhFBA9	ARE	AAACCA	1210	+	Zea mays	cis-acting regulatory element essential for the anaerobic induction
GhFBA9	TCT-motif	TCTTAC	1574	-	Arabidopsis thaliana	part of a light responsive element
GhFBA9	GARE-motif	TCTGTTG	1025	+	Brassica oleracea	gibberellin-responsive element
GhFBA9	CGTCA-motif	CGTCA	947	+	Hordeum vulgare	cis-acting regulatory element involved in the MeJA-responsiveness
GhFBA9	G-Box	CACGTG	1847	-	Pisum sativum	cis-acting regulatory element involved in light responsiveness
GhFBA9	AE-box	AGAAACAA	63	-	Arabidopsis thaliana	part of a module for light response
GhFBA9	AE-box	AGAAACTT	1329	+	Arabidopsis thaliana	part of a module for light response
GhFBA10	Box 4	ATTAAT	123	+	Petroselinum crispum	part of a conserved DNA module involved in light responsiveness
GhFBA10	Box 4	ATTAAT	1776	-	Petroselinum crispum	part of a conserved DNA module involved in light responsiveness
GhFBA10	TATC-box	TATCCCA	985	+	Oryza sativa	cis-acting element involved in gibberellin-responsiveness
GhFBA10	LTR	CCGAAA	777	-	Hordeum vulgare	cis-acting element involved in low-temperature responsiveness
GhFBA10	GT1-motif	GGTTAAT	285	+	Avena sativa	light responsive element
GhFBA10	GT1-motif	GGTTAA	564	-	Arabidopsis thaliana	light responsive element
GhFBA10	GT1-motif	GGTTAA	571	-	Arabidopsis thaliana	light responsive element
GhFBA10	GT1-motif	GGTTAA	833	+	Arabidopsis thaliana	light responsive element
GhFBA10	G-box	CACGTC	1812	-	Zea mays	cis-acting regulatory element involved in light responsiveness
GhFBA10	ERE	ATTTCATA	100	-	Nicotiana glutinos
GhFBA10	ERE	ATTTTAAA	367	+	Nicotiana glutinos
GhFBA10	ERE	ATTTTAAA	756	+	Nicotiana glutinos
GhFBA10	ERE	ATTTTAAA	1398	-	Nicotiana glutinos
GhFBA10	chs-CMA2a	TCACTTGA	747	+	Petroselinum crispum	part of a light responsive element
GhFBA10	ABRE	ACGTG	1813	+	Arabidopsis thaliana	cis-acting element involved in the abscisic acid responsiveness
GhFBA10	ARE	AAACCA	891	+	Zea mays	cis-acting regulatory element essential for the anaerobic induction
GhFBA10	STRE	AGGGG	547	-	Arabidopsis thaliana
GhFBA10	Sp1	GGGCGG	1355	-	Oryza sativa	light responsive element
GhFBA10	TCT-motif	TCTTAC	242	+	Arabidopsis thaliana	part of a light responsive element
GhFBA10	ACE	CTAACGTATT	838	-	Petroselinum crispum	cis-acting element involved in light responsiveness
GhFBA11	TCCC-motif	TCTCCCT	473	+	Spinacia oleracea	part of a light responsive element
GhFBA11	P-box	CCTTTTG	1708	+	Oryza sativa	gibberellin-responsive element
GhFBA11	ARE	AAACCA	230	-	Zea mays	cis-acting regulatory element essential for the anaerobic induction
GhFBA11	STRE	AGGGG	410	-	Arabidopsis thaliana
GhFBA11	STRE	AGGGG	1429	+	Arabidopsis thaliana
GhFBA11	I-box	gGATAAGGTG	1406	-	Zea mays	part of a light responsive element
GhFBA11	ABRE	ACGTG	667	+	Arabidopsis thaliana	cis-acting element involved in the abscisic acid responsiveness
GhFBA11	ABRE	ACGTG	1830	+	Arabidopsis thaliana	cis-acting element involved in the abscisic acid responsiveness
GhFBA11	DRE core	GCCGAC	1438	+	Arabidopsis thaliana
GhFBA11	DRE core	GCCGAC	1504	+	Arabidopsis thaliana
GhFBA11	LAMP-element	CCTTATCCA	1408	+	Spinacia oleracea	part of a light responsive element
GhFBA11	G-Box	CACGTT	666	-	Pisum sativum	cis-acting regulatory element involved in light responsiveness
GhFBA11	G-Box	CACGTT	1829	-	Pisum sativum	cis-acting regulatory element involved in light responsiveness
GhFBA11	GARE-motif	TCTGTTG	154	-	Brassica oleracea	gibberellin-responsive element
GhFBA11	AuxRR-core	GGTCCAT	1203	+	Nicotiana tabacum	cis-acting regulatory element involved in auxin responsiveness
GhFBA11	Box 4	ATTAAT	929	+	Petroselinum crispum	part of a conserved DNA module involved in light responsiveness
GhFBA11	Box 4	ATTAAT	1770	-	Petroselinum crispum	part of a conserved DNA module involved in light responsiveness
GhFBA11	Box 4	ATTAAT	1929	-	Petroselinum crispum	part of a conserved DNA module involved in light responsiveness
GhFBA11	Box 4	ATTAAT	1933	-	Petroselinum crispum	part of a conserved DNA module involved in light responsiveness
GhFBA11	ERE	ATTTTAAA	1787	+	Nicotiana glutinos
GhFBA11	MBS	CAACTG	100	+	Arabidopsis thaliana	MYB binding site involved in drought-inducibility
GhFBA11	MBS	CAACTG	457	+	Arabidopsis thaliana	MYB binding site involved in drought-inducibility
GhFBA11	TCA-element	CCATCTTTTT	1381	+	Nicotiana tabacum	cis-acting element involved in salicylic acid responsiveness
GhFBA11	TGA-element	AACGAC	1287	+	Brassica oleracea	auxin-responsive element
GhFBA11	WUN-motif	AAATTACTA	1848	-	Nicotiana glutinosa
GhFBA11	WUN-motif	AAATTACT	1849	-	Nicotiana glutinosa
GhFBA11	GT1-motif	GGTTAAT	1537	-	Avena sativa	light responsive element
GhFBA11	GT1-motif	GGTTAA	1538	-	Arabidopsis thaliana	light responsive element
GhFBA12	ACE	CTAACGTATT	1732	-	Petroselinum crispum	cis-acting element involved in light responsiveness
GhFBA12	chs-CMA2b	GAACCTACACAC	1255	-	Hordeum vulgare	part of a light responsive element
GhFBA12	Sp1	GGGCGG	318	+	Oryza sativa	light responsive element
GhFBA12	Sp1	GGGCGG	1519	-	Oryza sativa	light responsive element
GhFBA12	TCT-motif	TCTTAC	377	-	Arabidopsis thaliana	part of a light responsive element
GhFBA12	TCT-motif	TCTTAC	715	+	Arabidopsis thaliana	part of a light responsive element
GhFBA12	TCT-motif	TCTTAC	931	-	Arabidopsis thaliana	part of a light responsive element
GhFBA12	TCT-motif	TCTTAC	1790	-	Arabidopsis thaliana	part of a light responsive element
GhFBA12	TCT-motif	TCTTAC	1865	+	Arabidopsis thaliana	part of a light responsive element
GhFBA12	MRE	AACCTAA	1881	+	Petroselinum crispum	MYB binding site involved in light responsiveness
GhFBA12	CGTCA-motif	CGTCA	589	-	Hordeum vulgare	cis-acting regulatory element involved in the MeJA-responsiveness
GhFBA12	3-AF1 binding site	TAAGAGAGGAA	1859	-	Solanum tuberosum	light responsive element
GhFBA12	I-box	cGATAAGGCG	1246	-	Zea mays	part of a light responsive element
GhFBA12	STRE	AGGGG	1678	+	Arabidopsis thaliana
GhFBA12	STRE	AGGGG	1911	-	Arabidopsis thaliana
GhFBA12	STRE	AGGGG	1925	-	Arabidopsis thaliana
GhFBA12	ARE	AAACCA	1720	+	Zea mays	cis-acting regulatory element essential for the anaerobic induction
GhFBA12	TATC-box	TATCCCA	657	-	Oryza sativa	cis-acting element involved in gibberellin-responsiveness
GhFBA12	GT1-motif	GGTTAA	637	+	Arabidopsis thaliana	light responsive element
GhFBA12	GT1-motif	GGTTAA	1879	-	Arabidopsis thaliana	light responsive element
GhFBA12	Box 4	ATTAAT	973	+	Petroselinum crispum	part of a conserved DNA module involved in light responsiveness
GhFBA12	Box 4	ATTAAT	1072	-	Petroselinum crispum	part of a conserved DNA module involved in light responsiveness
GhFBA12	Box 4	ATTAAT	1088	-	Petroselinum crispum	part of a conserved DNA module involved in light responsiveness
GhFBA12	Box 4	ATTAAT	1199	-	Petroselinum crispum	part of a conserved DNA module involved in light responsiveness
GhFBA12	Box 4	ATTAAT	1577	-	Petroselinum crispum	part of a conserved DNA module involved in light responsiveness
GhFBA12	GATA-motif	AAGATAAGATT	732	+	Arabidopsis thaliana	part of a light responsive element
GhFBA12	TGACG-motif	TGACG	589	+	Hordeum vulgare	cis-acting regulatory element involved in the MeJA-responsiveness
GhFBA12	TC-rich repeats	ATTCTCTAAC	705	+	Nicotiana tabacum	cis-acting element involved in defense and stress responsiveness
GhFBA13	Box 4	ATTAAT	882	+	Petroselinum crispum	part of a conserved DNA module involved in light responsiveness
GhFBA13	TGACG-motif	TGACG	1566	+	Hordeum vulgare	cis-acting regulatory element involved in the MeJA-responsiveness
GhFBA13	G-box	CACGAC	1248	+	Zea mays	cis-acting regulatory element involved in light responsiveness
GhFBA13	TCA-element	CCATCTTTTT	1813	-	Nicotiana tabacum	cis-acting element involved in salicylic acid responsiveness
GhFBA13	MBS	CAACTG	734	-	Arabidopsis thaliana	MYB binding site involved in drought-inducibility
GhFBA13	MBS	CAACTG	798	-	Arabidopsis thaliana	MYB binding site involved in drought-inducibility
GhFBA13	MBS	CAACTG	1610	+	Arabidopsis thaliana	MYB binding site involved in drought-inducibility
GhFBA13	ERE	ATTTCATA	99	+	Nicotiana glutinos
GhFBA13	ERE	ATTTTAAA	485	+	Nicotiana glutinos
GhFBA13	ERE	ATTTTAAA	487	-	Nicotiana glutinos
GhFBA13	TATC-box	TATCCCA	645	-	Oryza sativa	cis-acting element involved in gibberellin-responsiveness
GhFBA13	GT1-motif	GGTTAA	1697	+	Arabidopsis thaliana	light responsive element
GhFBA13	STRE	AGGGG	1153	+	Arabidopsis thaliana
GhFBA13	STRE	AGGGG	1314	-	Arabidopsis thaliana
GhFBA13	STRE	AGGGG	1321	-	Arabidopsis thaliana
GhFBA13	STRE	AGGGG	1329	-	Arabidopsis thaliana
GhFBA13	I-box	TGATAATGT	1830	+	Solanum tuberosum	part of a light responsive element
GhFBA13	ARE	AAACCA	253	+	Zea mays	cis-acting regulatory element essential for the anaerobic induction
GhFBA13	ARE	AAACCA	1188	+	Zea mays	cis-acting regulatory element essential for the anaerobic induction
GhFBA13	LAMP-element	CTTTATCA	7	-	Pisum sativum	part of a light responsive element
GhFBA13	AE-box	AGAAACTT	809	+	Arabidopsis thaliana	part of a module for light response
GhFBA13	MRE	AACCTAA	586	+	Petroselinum crispum	MYB binding site involved in light responsiveness
GhFBA13	MRE	AACCTAA	991	-	Petroselinum crispum	MYB binding site involved in light responsiveness
GhFBA13	ATC-motif	AGTAATCT	673	-	Spinacia oleracea	part of a conserved DNA module involved in light responsiveness
GhFBA13	CGTCA-motif	CGTCA	1566	-	Hordeum vulgare	cis-acting regulatory element involved in the MeJA-responsiveness
GhFBA14	TCT-motif	TCTTAC	710	+	Arabidopsis thaliana	part of a light responsive element
GhFBA14	MRE	AACCTAA	6	+	Petroselinum crispum	MYB binding site involved in light responsiveness
GhFBA14	ABRE3a	TACGTG	1363	+	Zea mays
GhFBA14	DRE core	GCCGAC	101	-	Arabidopsis thaliana
GhFBA14	ABRE	ACGTG	1364	+	Arabidopsis thaliana	cis-acting element involved in the abscisic acid responsiveness
GhFBA14	ABRE4	CACGTA	1363	-	Zea mays
GhFBA14	STRE	AGGGG	1190	-	Arabidopsis thaliana
GhFBA14	STRE	AGGGG	1791	-	Arabidopsis thaliana
GhFBA14	STRE	AGGGG	1904	+	Arabidopsis thaliana
GhFBA14	ARE	AAACCA	335	-	Zea mays	cis-acting regulatory element essential for the anaerobic induction
GhFBA14	ARE	AAACCA	662	+	Zea mays	cis-acting regulatory element essential for the anaerobic induction
GhFBA14	ARE	AAACCA	705	-	Zea mays	cis-acting regulatory element essential for the anaerobic induction
GhFBA14	ARE	AAACCA	1514	-	Zea mays	cis-acting regulatory element essential for the anaerobic induction
GhFBA14	ARE	AAACCA	1720	-	Zea mays	cis-acting regulatory element essential for the anaerobic induction
GhFBA14	P-box	CCTTTTG	995	+	Oryza sativa	gibberellin-responsive element
GhFBA14	P-box	CCTTTTG	1612	+	Oryza sativa	gibberellin-responsive element
GhFBA14	GT1-motif	GGTTAA	4	-	Arabidopsis thaliana	light responsive element
GhFBA14	GT1-motif	GGTTAA	74	-	Arabidopsis thaliana	light responsive element
GhFBA14	GT1-motif	GGTTAAT	1541	+	Avena sativa	light responsive element
GhFBA14	G-box	TACGTG	1363	+	Arabidopsis thaliana	cis-acting regulatory element involved in light responsiveness
GhFBA14	TCA-element	TCAGAAGAGG	216	-	Brassica oleracea	cis-acting element involved in salicylic acid responsiveness
GhFBA14	TCA-element	CCATCTTTTT	740	+	Nicotiana tabacum	cis-acting element involved in salicylic acid responsiveness
GhFBA14	TCA-element	TCAGAAGAGG	1381	+	Brassica oleracea	cis-acting element involved in salicylic acid responsiveness
GhFBA14	MBS	CAACTG	1853	-	Arabidopsis thaliana	MYB binding site involved in drought-inducibility
GhFBA14	TC-rich repeats	GTTTTCTTAC	706	+	Nicotiana tabacum	cis-acting element involved in defense and stress responsiveness
GhFBA14	TC-rich repeats	ATTCTCTAAC	1202	-	Nicotiana tabacum	cis-acting element involved in defense and stress responsiveness
GhFBA15	DRE1	ACCGAGA	1000	+	Zea mays
GhFBA15	MRE	AACCTAA	1317	-	Petroselinum crispum	MYB binding site involved in light responsiveness
GhFBA15	TCT-motif	TCTTAC	174	-	Arabidopsis thaliana	part of a light responsive element
GhFBA15	TCT-motif	TCTTAC	370	+	Arabidopsis thaliana	part of a light responsive element
GhFBA15	TCT-motif	TCTTAC	680	+	Arabidopsis thaliana	part of a light responsive element
GhFBA15	ATCT-motif	AATCTAATCC	1016	-	Pisum sativum	part of a conserved DNA module involved in light responsiveness
GhFBA15	CGTCA-motif	CGTCA	436	+	Hordeum vulgare	cis-acting regulatory element involved in the MeJA-responsiveness
GhFBA15	CGTCA-motif	CGTCA	784	-	Hordeum vulgare	cis-acting regulatory element involved in the MeJA-responsiveness
GhFBA15	CGTCA-motif	CGTCA	1773	-	Hordeum vulgare	cis-acting regulatory element involved in the MeJA-responsiveness
GhFBA15	G-Box	TCCACATGGCA	1762	+	Triticum aestivum	cis-acting regulatory element involved in light responsiveness
GhFBA15	AE-box	AGAAACAA	1399	-	Arabidopsis thaliana	part of a module for light response
GhFBA15	GA-motif	ATAGATAA	1676	+	Arabidopsis thaliana	part of a light responsive element
GhFBA15	ABRE	AACCCGG	30	+	Arabidopsis thaliana	cis-acting element involved in the abscisic acid responsiveness
GhFBA15	ABRE	AACCCGG	242	-	Arabidopsis thaliana	cis-acting element involved in the abscisic acid responsiveness
GhFBA15	ABRE	ACGTG	434	-	Arabidopsis thaliana	cis-acting element involved in the abscisic acid responsiveness
GhFBA15	STRE	AGGGG	333	+	Arabidopsis thaliana
GhFBA15	STRE	AGGGG	524	+	Arabidopsis thaliana
GhFBA15	ARE	AAACCA	223	-	Zea mays	cis-acting regulatory element essential for the anaerobic induction
GhFBA15	ARE	AAACCA	553	+	Zea mays	cis-acting regulatory element essential for the anaerobic induction
GhFBA15	LTR	CCGAAA	309	-	Hordeum vulgare	cis-acting element involved in low-temperature responsiveness
GhFBA15	LTR	CCGAAA	451	-	Hordeum vulgare	cis-acting element involved in low-temperature responsiveness
GhFBA15	GT1-motif	GGTTAAT	54	-	Avena sativa	light responsive element
GhFBA15	GT1-motif	GGTTAA	55	-	Arabidopsis thaliana	light responsive element
GhFBA15	GT1-motif	GGTTAAT	363	+	Avena sativa	light responsive element
GhFBA15	GT1-motif	GTGTGTGAA	1010	+	Solanum tuberosum	light responsive element
GhFBA15	G-box	CACGTC	434	+	Zea mays	cis-acting regulatory element involved in light responsiveness
GhFBA15	G-box	CACGAC	1791	+	Zea mays	cis-acting regulatory element involved in light responsiveness
GhFBA15	MBS	CAACTG	384	-	Arabidopsis thaliana	MYB binding site involved in drought-inducibility
GhFBA15	MBS	CAACTG	820	+	Arabidopsis thaliana	MYB binding site involved in drought-inducibility
GhFBA15	TCA-element	CCATCTTTTT	1215	+	Nicotiana tabacum	cis-acting element involved in salicylic acid responsiveness
GhFBA15	TGACG-motif	TGACG	436	-	Hordeum vulgare	cis-acting regulatory element involved in the MeJA-responsiveness
GhFBA15	TGACG-motif	TGACG	784	+	Hordeum vulgare	cis-acting regulatory element involved in the MeJA-responsiveness
GhFBA15	TGACG-motif	TGACG	1773	+	Hordeum vulgare	cis-acting regulatory element involved in the MeJA-responsiveness
GhFBA15	Box 4	ATTAAT	119	+	Petroselinum crispum	part of a conserved DNA module involved in light responsiveness
GhFBA15	Box 4	ATTAAT	564	+	Petroselinum crispum	part of a conserved DNA module involved in light responsiveness
GhFBA15	Box 4	ATTAAT	923	+	Petroselinum crispum	part of a conserved DNA module involved in light responsiveness
GhFBA15	Box 4	ATTAAT	1505	-	Petroselinum crispum	part of a conserved DNA module involved in light responsiveness
GhFBA15	GATA-motif	GATAGGG	1819	+	Pisum sativum	part of a light responsive element
GhFBA15	GATA-motif	AAGATAAGATT	1900	+	Arabidopsis thaliana	part of a light responsive element
GhFBA16	G-box	CACGTC	395	-	Zea mays	cis-acting regulatory element involved in light responsiveness
GhFBA16	G-box	ACACGTGT	1848	-	Brassica napus	cis-acting regulatory element involved in light responsiveness
GhFBA16	G-box	CACGTG	1849	-	Arabidopsis thaliana	cis-acting regulatory element involved in light responsiveness
GhFBA16	MBS	CAACTG	862	+	Arabidopsis thaliana	MYB binding site involved in drought-inducibility
GhFBA16	MBS	CAACTG	1708	-	Arabidopsis thaliana	MYB binding site involved in drought-inducibility
GhFBA16	TCA-element	CCATCTTTTT	51	-	Nicotiana tabacum	cis-acting element involved in salicylic acid responsiveness
GhFBA16	TCA-element	CCATCTTTTT	1253	-	Nicotiana tabacum	cis-acting element involved in salicylic acid responsiveness
GhFBA16	TATC-box	TATCCCA	1810	+	Oryza sativa	cis-acting element involved in gibberellin-responsiveness
GhFBA16	TGACG-motif	TGACG	394	+	Hordeum vulgare	cis-acting regulatory element involved in the MeJA-responsiveness
GhFBA16	TC-rich repeats	ATTCTCTAAC	1322	+	Nicotiana tabacum	cis-acting element involved in defense and stress responsiveness
GhFBA16	G-Box	CACGTT	1174	-	Pisum sativum	cis-acting regulatory element involved in light responsiveness
GhFBA16	G-Box	CACGTG	1849	-	Pisum sativum	cis-acting regulatory element involved in light responsiveness
GhFBA16	DRE core	GCCGAC	1546	+	Arabidopsis thaliana
GhFBA16	MRE	AACCTAA	1269	+	Petroselinum crispum	MYB binding site involved in light responsiveness
GhFBA16	TCT-motif	TCTTAC	1576	-	Arabidopsis thaliana	part of a light responsive element
GhFBA16	CGTCA-motif	CGTCA	394	-	Hordeum vulgare	cis-acting regulatory element involved in the MeJA-responsiveness
GhFBA16	P-box	CCTTTTG	425	+	Oryza sativa	gibberellin-responsive element
GhFBA16	TCCC-motif	TCTCCCT	574	+	Spinacia oleracea	part of a light responsive element
GhFBA16	circadian	CAAAGATATC	1551	+	Lycopersicon esculentum	cis-acting regulatory element involved in circadian control
GhFBA16	ABRE	ACGTG	396	+	Arabidopsis thaliana	cis-acting element involved in the abscisic acid responsiveness
GhFBA16	ABRE	ACGTG	1175	+	Arabidopsis thaliana	cis-acting element involved in the abscisic acid responsiveness
GhFBA16	ABRE	AACCCGG	1748	+	Arabidopsis thaliana	cis-acting element involved in the abscisic acid responsiveness
GhFBA16	ABRE	CACGTG	1849	-	Arabidopsis thaliana	cis-acting element involved in the abscisic acid responsiveness
GhFBA16	ABRE	ACGTG	1850	+	Arabidopsis thaliana	cis-acting element involved in the abscisic acid responsiveness
GhFBA16	STRE	AGGGG	596	+	Arabidopsis thaliana
GhFBA16	STRE	AGGGG	1931	-	Arabidopsis thaliana
GhFBA16	ATC-motif	TGCTATCCA	478	+	Pisum sativum	part of a conserved DNA module involved in light responsiveness
GhFBA16	ARE	AAACCA	486	+	Zea mays	cis-acting regulatory element essential for the anaerobic induction
GhFBA17	GA-motif	ATAGATAA	1143	+	Arabidopsis thaliana	part of a light responsive element
GhFBA17	ABRE	ACGTG	1449	+	Arabidopsis thaliana	cis-acting element involved in the abscisic acid responsiveness
GhFBA17	ABRE	ACGTG	1459	-	Arabidopsis thaliana	cis-acting element involved in the abscisic acid responsiveness
GhFBA17	ABRE	ACGTG	1895	+	Arabidopsis thaliana	cis-acting element involved in the abscisic acid responsiveness
GhFBA17	ARE	AAACCA	725	+	Zea mays	cis-acting regulatory element essential for the anaerobic induction
GhFBA17	ARE	AAACCA	825	+	Zea mays	cis-acting regulatory element essential for the anaerobic induction
GhFBA17	STRE	AGGGG	857	+	Arabidopsis thaliana
GhFBA17	STRE	AGGGG	1956	-	Arabidopsis thaliana
GhFBA17	ATCT-motif	AATCTAATCC	189	+	Pisum sativum	part of a conserved DNA module involved in light responsiveness
GhFBA17	CGTCA-motif	CGTCA	815	+	Hordeum vulgare	cis-acting regulatory element involved in the MeJA-responsiveness
GhFBA17	CGTCA-motif	CGTCA	1447	-	Hordeum vulgare	cis-acting regulatory element involved in the MeJA-responsiveness
GhFBA17	CGTCA-motif	CGTCA	1461	+	Hordeum vulgare	cis-acting regulatory element involved in the MeJA-responsiveness
GhFBA17	MRE	AACCTAA	1264	-	Petroselinum crispum	MYB binding site involved in light responsiveness
GhFBA17	DRE1	ACCGAGA	1257	-	Zea mays
GhFBA17	chs-CMA1a	TTACTTAA	527	+	Daucus carota	part of a light responsive element
GhFBA17	G-Box	CACGTT	1894	-	Pisum sativum	cis-acting regulatory element involved in light responsiveness
GhFBA17	AE-box	AGAAACAA	249	+	Arabidopsis thaliana	part of a module for light response
GhFBA17	AE-box	AGAAACTT	272	+	Arabidopsis thaliana	part of a module for light response
GhFBA17	chs-Unit 1 m1	ACCTAACCCGC	1917	+	Hordeum vulgare	part of a light responsive element
GhFBA17	TGACG-motif	TGACG	815	-	Hordeum vulgare	cis-acting regulatory element involved in the MeJA-responsiveness
GhFBA17	TGACG-motif	TGACG	1447	+	Hordeum vulgare	cis-acting regulatory element involved in the MeJA-responsiveness
GhFBA17	TGACG-motif	TGACG	1461	-	Hordeum vulgare	cis-acting regulatory element involved in the MeJA-responsiveness
GhFBA17	Box 4	ATTAAT	507	+	Petroselinum crispum	part of a conserved DNA module involved in light responsiveness
GhFBA17	Box 4	ATTAAT	772	+	Petroselinum crispum	part of a conserved DNA module involved in light responsiveness
GhFBA17	Box 4	ATTAAT	1558	-	Petroselinum crispum	part of a conserved DNA module involved in light responsiveness
GhFBA17	GT1-motif	GGTTAA	500	+	Arabidopsis thaliana	light responsive element
GhFBA17	GT1-motif	GGTTAAT	511	-	Avena sativa	light responsive element
GhFBA17	GT1-motif	GGTTAA	512	-	Arabidopsis thaliana	light responsive element
GhFBA17	GT1-motif	GGTTAA	531	-	Arabidopsis thaliana	light responsive element
GhFBA17	GT1-motif	GGTTAAT	562	-	Avena sativa	light responsive element
GhFBA17	GT1-motif	GGTTAA	563	-	Arabidopsis thaliana	light responsive element
GhFBA17	GT1-motif	GGTTAA	1101	+	Arabidopsis thaliana	light responsive element
GhFBA17	GT1-motif	GGTTAA	1294	+	Arabidopsis thaliana	light responsive element
GhFBA17	GT1-motif	GGTTAA	1413	+	Arabidopsis thaliana	light responsive element
GhFBA17	G-box	CACGTC	1448	-	Zea mays	cis-acting regulatory element involved in light responsiveness
GhFBA17	G-box	CACGTC	1459	+	Zea mays	cis-acting regulatory element involved in light responsiveness
GhFBA17	ERE	ATTTTAAA	278	-	Nicotiana glutinos
GhFBA17	TGA-element	AACGAC	1522	+	Brassica oleracea	auxin-responsive element
GhFBA17	TCA-element	CCATCTTTTT	1149	-	Nicotiana tabacum	cis-acting element involved in salicylic acid responsiveness
GhFBA17	TCA-element	CCATCTTTTT	1420	-	Nicotiana tabacum	cis-acting element involved in salicylic acid responsiveness
